# Supplementary material for: The microbiome of the oral mucosa in irritable bowel syndrome
Source: Gut Microbes. 2016 Mar 10;7(4):286–301. doi: 10.1080/19490976.2016.1162363 (PMC4988452; doi:10.1080/19490976.2016.1162363)
Supplement: KGMI_A_1162363_Supplementals.zip [file kgmi-07-04-1162363-s001.zip]

Archive with 3 entries (3 files):
- KGMI_A_1162363_Table S1.xlsx
- KGMI_A_1162363_Table S2.xlsx
- KGMI_A_1162363_Table S3.xlsx
