# Supplementary material for: The microbiome of the oral mucosa in irritable bowel syndrome
Source: Gut Microbes. 2016 Mar 10;7(4):286–301. doi: 10.1080/19490976.2016.1162363 (PMC4988452; doi:10.1080/19490976.2016.1162363)
Supplement: KGMI_A_1162363_Supplementals.zip [file kgmi-07-04-1162363-s001.zip › KGMI_A_1162363_Table S1.xlsx]

## Sheet: Sheet1
otu	Orderr	Orderq	Famr	Famq	Genusr	Genusq	OTUr	OTUq	Kingdom	Phylum	Class	Order	Family	Genus	species
892							-0.708871	0.0320239	Bacteria	Actinobacteria	Actinobacteria	Actinomycetales	Microbacteriaceae	unclassified
489							-0.676586	0.044724	Bacteria	Actinobacteria	Actinobacteria	Actinomycetales	Micrococcaceae	Arthrobacter
481			-0.750304	0.0112734	-0.750304	0.0139522	-0.768462	0.0204408	Bacteria	Actinobacteria	Actinobacteria	Actinomycetales	Streptomycetaceae	Streptomyces
896							-0.706215	0.0320239	Bacteria	Actinobacteria	Actinobacteria	Actinomycetales	Streptomycetaceae	Streptomyces
436							-0.66246	0.0478791	Bacteria	Actinobacteria	Actinobacteria	Actinomycetales	Streptomycetaceae	Streptomyces
655							-0.743485	0.0281542	Bacteria	Bacteroidetes	Bacteroidia	Bacteroidales	RikenellaceaeII	unclassified
439							-0.713717	0.0320239	Bacteria	Bacteroidetes	Bacteroidia	Bacteroidales	RikenellaceaeII	unclassified
532							-0.709094	0.0320239	Bacteria	Bacteroidetes	Bacteroidia	Bacteroidales	RikenellaceaeII	unclassified
212							-0.708055	0.0320239	Bacteria	Bacteroidetes	Bacteroidia	Bacteroidales	RikenellaceaeII	unclassified
531							-0.690869	0.0393302	Bacteria	Bacteroidetes	Bacteroidia	Bacteroidales	RikenellaceaeII	unclassified
915							-0.675173	0.0451369	Bacteria	Bacteroidetes	Bacteroidia	Bacteroidales	RikenellaceaeII	unclassified
558	-0.696045	0.0275807	-0.755677	0.0112734	-0.755677	0.0139522	-0.81415	0.0102851	Bacteria	Firmicutes	Bacilli	Bacillales	Bacillaceae	Bacillus
793							-0.789856	0.0126568	Bacteria	Firmicutes	Bacilli	Bacillales	Bacillaceae	Bacillus
1048							-0.743374	0.0281542	Bacteria	Firmicutes	Bacilli	Bacillales	Bacillaceae	Bacillus
65							-0.705643	0.0320239	Bacteria	Firmicutes	Bacilli	Bacillales	Bacillaceae	Bacillus
732							-0.672684	0.0466027	Bacteria	Firmicutes	Bacilli	Bacillales	Bacillaceae	Bacillus
452							-0.834233	0.00881338	Bacteria	Firmicutes	Bacilli	Bacillales	unclassified	unclassified
99	-0.828517	0.00127569	-0.828517	0.00218381	-0.828517	0.00270274	-0.793036	0.0126568	Bacteria	Firmicutes	Bacilli	Gemellales	Gemellaceae	Gemella	sanguinis
1062							-0.756786	0.0264598	Bacteria	Firmicutes	Bacilli	Gemellales	Gemellaceae	Gemella
832							-0.735926	0.0290829	Bacteria	Firmicutes	Bacilli	Gemellales	Gemellaceae	Gemella
831							-0.733471	0.0290829	Bacteria	Firmicutes	Bacilli	Gemellales	Gemellaceae	Gemella
226							-0.721186	0.0320239	Bacteria	Firmicutes	Bacilli	Gemellales	Gemellaceae	Gemella
922							-0.731924	0.0290829	Bacteria	Firmicutes	Bacilli	Lactobacillales	Streptococcaceae	Streptococcus
138							-0.795545	0.0126568	Bacteria	Firmicutes	Clostridia	Clostridiales	Lachnospiraceae	Clostridium
928							-0.849435	0.00858879	Bacteria	Firmicutes	Clostridia	Clostridiales	Lachnospiraceae	unclassified
1047							-0.792534	0.0126568	Bacteria	Firmicutes	Clostridia	Clostridiales	Lachnospiraceae	unclassified
246							-0.741425	0.0281542	Bacteria	Firmicutes	Clostridia	Clostridiales	Lachnospiraceae	unclassified
1049							-0.726211	0.031004	Bacteria	Firmicutes	Clostridia	Clostridiales	Lachnospiraceae	unclassified
151							-0.725801	0.031004	Bacteria	Firmicutes	Clostridia	Clostridiales	Lachnospiraceae	unclassified
323							-0.719967	0.0320239	Bacteria	Firmicutes	Clostridia	Clostridiales	Lachnospiraceae	unclassified
1046							-0.718173	0.0320239	Bacteria	Firmicutes	Clostridia	Clostridiales	Lachnospiraceae	unclassified
597							-0.711414	0.0320239	Bacteria	Firmicutes	Clostridia	Clostridiales	Lachnospiraceae	unclassified
563							-0.707151	0.0320239	Bacteria	Firmicutes	Clostridia	Clostridiales	Lachnospiraceae	unclassified
1051							-0.696953	0.0370743	Bacteria	Firmicutes	Clostridia	Clostridiales	Lachnospiraceae	unclassified
60							-0.694376	0.038074	Bacteria	Firmicutes	Clostridia	Clostridiales	Lachnospiraceae	unclassified
615							-0.693462	0.038074	Bacteria	Firmicutes	Clostridia	Clostridiales	Lachnospiraceae	unclassified
788							-0.689779	0.0393302	Bacteria	Firmicutes	Clostridia	Clostridiales	Lachnospiraceae	unclassified
625							-0.68723	0.0406211	Bacteria	Firmicutes	Clostridia	Clostridiales	Lachnospiraceae	unclassified
175							-0.682187	0.0423216	Bacteria	Firmicutes	Clostridia	Clostridiales	Lachnospiraceae	unclassified
622							-0.681099	0.042384	Bacteria	Firmicutes	Clostridia	Clostridiales	Lachnospiraceae	unclassified
27							-0.678658	0.0437091	Bacteria	Firmicutes	Clostridia	Clostridiales	Lachnospiraceae	unclassified
603							-0.669701	0.047514	Bacteria	Firmicutes	Clostridia	Clostridiales	Lachnospiraceae	unclassified
931							-0.663674	0.047514	Bacteria	Firmicutes	Clostridia	Clostridiales	Lachnospiraceae	unclassified
1050							-0.666948	0.047514	Bacteria	Firmicutes	Clostridia	Clostridiales	Ruminococcaceae	unclassified
767							0.685116	0.0415589	Bacteria	Firmicutes	Clostridia	Clostridiales	Ruminococcaceae	unclassified
251							0.664988	0.047514	Bacteria	Firmicutes	Clostridia	Clostridiales	Veillonellaceae	Dialister	invisus
334							-0.816201	0.0102851	Bacteria	Firmicutes	unclassified	unclassified	unclassified	unclassified
261							-0.683112	0.0423216	Bacteria	Firmicutes	unclassified	unclassified	unclassified	unclassified
794							-0.665043	0.047514	Bacteria	Firmicutes	unclassified	unclassified	unclassified	unclassified
869			-0.712904	0.0226653			-0.750467	0.0268946	Bacteria	Proteobacteria	Alphaproteobacteria	Rhizobiales	Bradyrhizobiaceae	unclassified
1091					-0.701372	0.0369073	-0.701372	0.034414	Bacteria	Proteobacteria	Deltaproteobacteria	Syntrophobacterales	Desulfobacteraceae	Desulfobacterium
608							-0.664692	0.047514	Bacteria	Proteobacteria	Deltaproteobacteria	Syntrophobacterales	Desulfobacteraceae	unclassified
37	-0.693875	0.0275807					-0.669514	0.047514	Bacteria	Proteobacteria	Gammaproteobacteria	Pseudomonadales	Moraxellaceae	Acinetobacter	johnsonii
795							-0.782628	0.0143869	Bacteria	Proteobacteria	Gammaproteobacteria	Pseudomonadales	Moraxellaceae	Acinetobacter
48							-0.664159	0.047514	Bacteria	Proteobacteria	Gammaproteobacteria	Pseudomonadales	Moraxellaceae	Acinetobacter
325							-0.715612	0.0320239	Bacteria	Proteobacteria	Gammaproteobacteria	Pseudomonadales	Pseudomonadaceae	Pseudomonas
506							-0.705975	0.0320239	Bacteria	Proteobacteria	Gammaproteobacteria	Pseudomonadales	Pseudomonadaceae	Pseudomonas
591							-0.663851	0.047514	Bacteria	Proteobacteria	Gammaproteobacteria	Pseudomonadales	Pseudomonadaceae	Pseudomonas
1092							-0.732505	0.0290829	Bacteria	Proteobacteria	unclassified	unclassified	unclassified	unclassified
998	0.668878	0.0354513	0.668878	0.0485503			0.751531	0.0268946	Bacteria	Tenericutes	Mollicutes	Mycoplasmatales	Mycoplasmataceae	Mycoplasma	hominis
