# Supplementary material for: The microbiome of the oral mucosa in irritable bowel syndrome
Source: Gut Microbes. 2016 Mar 10;7(4):286–301. doi: 10.1080/19490976.2016.1162363 (PMC4988452; doi:10.1080/19490976.2016.1162363)
Supplement: KGMI_A_1162363_Supplementals.zip [file kgmi-07-04-1162363-s001.zip › KGMI_A_1162363_Table S2.xlsx]

## Sheet: IBS
otu	Kingdom	Phylum	Class	Order	Family	Genus	species	p
247	Bacteria	Firmicutes	Clostridia	Clostridiales	Peptococcaceae	Desulfosporosinus	meridiei	0.00718074
641	Bacteria	Bacteroidetes	Bacteroidia	Bacteroidales	Prevotellaceae	Prevotella		0.00814857
212	Bacteria	Bacteroidetes	Bacteroidia	Bacteroidales	RikenellaceaeII	unclassified		0.00908923
172	Bacteria	Firmicutes	Clostridia	Clostridiales	Lachnospiraceae	unclassified		0.0102188
10	Bacteria	Firmicutes	Clostridia	Clostridiales	Lachnospiraceae	unclassified		0.0102738
29	Bacteria	Firmicutes	Clostridia	Clostridiales	Lachnospiraceae	unclassified		0.0116287
50	Bacteria	Actinobacteria	Actinobacteria	Actinomycetales	Corynebacteriaceae	unclassified		0.0117235
91	Bacteria	Proteobacteria	Gammaproteobacteria	Pseudomonadales	Pseudomonadaceae	Pseudomonas		0.0135871
261	Bacteria	Firmicutes	unclassified	unclassified	unclassified	unclassified		0.013624
90	Bacteria	Proteobacteria	Gammaproteobacteria	Pseudomonadales	Pseudomonadaceae	Pseudomonas		0.0139132
615	Bacteria	Firmicutes	Clostridia	Clostridiales	Lachnospiraceae	unclassified		0.0156375
1007	Bacteria	Bacteroidetes	Bacteroidia	Bacteroidales	RikenellaceaeII	unclassified		0.0161067
974	Bacteria	Proteobacteria	Betaproteobacteria	Burkholderiales	Burkholderiaceae	Burkholderia		0.0162901
28	Bacteria	Firmicutes	Clostridia	Clostridiales	Lachnospiraceae	unclassified		0.0172459
77	Bacteria	Bacteroidetes	Bacteroidia	Bacteroidales	RikenellaceaeII	unclassified		0.0176638
26	Bacteria	Proteobacteria	Gammaproteobacteria	Pseudomonadales	Pseudomonadaceae	Pseudomonas		0.0178839
78	Bacteria	Bacteroidetes	Bacteroidia	Bacteroidales	RikenellaceaeII	unclassified		0.0181577
439	Bacteria	Bacteroidetes	Bacteroidia	Bacteroidales	RikenellaceaeII	unclassified		0.0183263
152	Bacteria	Firmicutes	Clostridia	Clostridiales	Lachnospiraceae	unclassified		0.0186828
85	Bacteria	Firmicutes	Clostridia	Clostridiales	Lachnospiraceae	unclassified		0.0203449
923	Bacteria	Firmicutes	Bacilli	Lactobacillales	Streptococcaceae	Streptococcus	mutans	0.0232644
437	Bacteria	Actinobacteria	Actinobacteria	Actinomycetales	Propionibacteriaceae	Propionibacterium	acnes	0.0234087
672	Bacteria	Firmicutes	Clostridia	Clostridiales	Lachnospiraceae	unclassified		0.0248245
742	Bacteria	Bacteroidetes	unclassified	unclassified	unclassified	unclassified		0.0250362
14	Bacteria	Proteobacteria	Alphaproteobacteria	Sphingomonadales	Sphingomonadaceae	Sphingomonas	echinoides	0.0257479
202	Bacteria	Bacteroidetes	Bacteroidia	Bacteroidales	Prevotellaceae	Prevotella		0.0258253
325	Bacteria	Proteobacteria	Gammaproteobacteria	Pseudomonadales	Pseudomonadaceae	Pseudomonas		0.0261285
1129	Bacteria	Proteobacteria	Betaproteobacteria	Burkholderiales	Alcaligenaceae	Alcaligenes	faecalis	0.0272109
94	Bacteria	Bacteroidetes	Bacteroidia	Bacteroidales	Prevotellaceae	Prevotella		0.0282824
598	Bacteria	Firmicutes	Clostridia	Clostridiales	Lachnospiraceae	unclassified		0.0298259
1054	Bacteria	Firmicutes	Clostridia	Clostridiales	Lachnospiraceae	unclassified		0.0312463
30	Bacteria	Firmicutes	Clostridia	Clostridiales	Lachnospiraceae	unclassified		0.0312595
971	Bacteria	Firmicutes	Clostridia	Clostridiales	unclassified	unclassified		0.0328165
393	Bacteria	Proteobacteria	Alphaproteobacteria	Sphingomonadales	Sphingomonadaceae	Sphingomonas	echinoides	0.0328868
1082	Bacteria	Proteobacteria	Betaproteobacteria	Burkholderiales	Comamonadaceae	unclassified		0.0332313
273	Bacteria	Proteobacteria	Betaproteobacteria	Burkholderiales	Oxalobacteraceae	unclassified		0.033318
244	Bacteria	Firmicutes	Clostridia	Clostridiales	Lachnospiraceae	unclassified		0.0366689
36	Bacteria	Proteobacteria	Alphaproteobacteria	Sphingomonadales	Sphingomonadaceae	Sphingomonas		0.0374018
192	Bacteria	Actinobacteria	Actinobacteria	Actinomycetales	Corynebacteriaceae	Corynebacterium		0.0379192
939	Bacteria	Firmicutes	Clostridia	Clostridiales	Lachnospiraceae	Clostridium		0.0383368
873	Bacteria	Proteobacteria	Betaproteobacteria	Burkholderiales	Comamonadaceae	unclassified		0.0383453
1125	Bacteria	Proteobacteria	Betaproteobacteria	Burkholderiales	Burkholderiaceae	unclassified		0.0395101
904	Bacteria	Bacteroidetes	Bacteroidia	Bacteroidales	Prevotellaceae	Prevotella		0.0400125
702	Bacteria	Actinobacteria	Actinobacteria	Actinomycetales	Propionibacteriaceae	Propionibacterium		0.0404003
639	Bacteria	Bacteroidetes	Bacteroidia	Bacteroidales	Prevotellaceae	Prevotella		0.0411924
58	Bacteria	Firmicutes	Clostridia	Clostridiales	Peptostreptococcaceae	Peptostreptococcus		0.0416909
602	Bacteria	Firmicutes	Clostridia	Clostridiales	Lachnospiraceae	unclassified		0.0433323
11	Bacteria	Firmicutes	Clostridia	Clostridiales	Lachnospiraceae	unclassified		0.0437769
157	Bacteria	Proteobacteria	Alphaproteobacteria	Sphingomonadales	Sphingomonadaceae	Sphingomonas		0.045325
398	Bacteria	Proteobacteria	Gammaproteobacteria	Pseudomonadales	Pseudomonadaceae	Pseudomonas	stutzeri	0.0457152
1035	Bacteria	Firmicutes	Clostridia	Clostridiales	Clostridiaceae	Clostridium		0.0457997
1088	Bacteria	Proteobacteria	Gammaproteobacteria	unclassified	unclassified	unclassified		0.0458903
836	Bacteria	Proteobacteria	Betaproteobacteria	Neisseriales	Neisseriaceae	Neisseria	sicca	0.046834
464	Bacteria	Firmicutes	Clostridia	Clostridiales	Lachnospiraceae	unclassified		0.0476206
603	Bacteria	Firmicutes	Clostridia	Clostridiales	Lachnospiraceae	unclassified		0.0479187
505	Bacteria	Proteobacteria	Betaproteobacteria	Burkholderiales	Burkholderiaceae	Burkholderia		0.049574
