# Supplementary material for: The microbiome of the oral mucosa in irritable bowel syndrome
Source: Gut Microbes. 2016 Mar 10;7(4):286–301. doi: 10.1080/19490976.2016.1162363 (PMC4988452; doi:10.1080/19490976.2016.1162363)
Supplement: KGMI_A_1162363_Supplementals.zip [file kgmi-07-04-1162363-s001.zip › KGMI_A_1162363_Table S3.xlsx]

## Sheet: IBSOW
otu	Kingdom	Phylum	Class	Order	Family	Genus	species	p
641	Bacteria	Bacteroidetes	Bacteroidia	Bacteroidales	Prevotellaceae	Prevotella		0.0015645
1061	Bacteria	Firmicutes	Bacilli	Lactobacillales	Streptococcaceae	Streptococcus	oralis	0.00490086
140	Bacteria	Actinobacteria	Actinobacteria	Actinomycetales	Corynebacteriaceae	Corynebacterium	durum	0.00519001
190	Bacteria	Actinobacteria	Actinobacteria	Actinomycetales	Corynebacteriaceae	Corynebacterium	durum	0.00979749
398	Bacteria	Proteobacteria	Gammaproteobacteria	Pseudomonadales	Pseudomonadaceae	Pseudomonas	stutzeri	0.0102702
94	Bacteria	Bacteroidetes	Bacteroidia	Bacteroidales	Prevotellaceae	Prevotella		0.0141645
273	Bacteria	Proteobacteria	Betaproteobacteria	Burkholderiales	Oxalobacteraceae	unclassified		0.0158892
1081	Bacteria	Proteobacteria	unclassified	unclassified	unclassified	unclassified		0.0165702
14	Bacteria	Proteobacteria	Alphaproteobacteria	Sphingomonadales	Sphingomonadaceae	Sphingomonas	echinoides	0.0176996
873	Bacteria	Proteobacteria	Betaproteobacteria	Burkholderiales	Comamonadaceae	unclassified		0.0189229
28	Bacteria	Firmicutes	Clostridia	Clostridiales	Lachnospiraceae	unclassified		0.0190167
212	Bacteria	Bacteroidetes	Bacteroidia	Bacteroidales	RikenellaceaeII	unclassified		0.0198445
208	Bacteria	Bacteroidetes	Bacteroidia	Bacteroidales	Prevotellaceae	unclassified		0.0207814
821	Bacteria	Actinobacteria	Actinobacteria	Actinomycetales	Mycobacteriaceae	Mycobacterium		0.0211518
29	Bacteria	Firmicutes	Clostridia	Clostridiales	Lachnospiraceae	unclassified		0.0222962
974	Bacteria	Proteobacteria	Betaproteobacteria	Burkholderiales	Burkholderiaceae	Burkholderia		0.0224823
393	Bacteria	Proteobacteria	Alphaproteobacteria	Sphingomonadales	Sphingomonadaceae	Sphingomonas	echinoides	0.0227049
10	Bacteria	Firmicutes	Clostridia	Clostridiales	Lachnospiraceae	unclassified		0.0228072
91	Bacteria	Proteobacteria	Gammaproteobacteria	Pseudomonadales	Pseudomonadaceae	Pseudomonas		0.0242328
158	Bacteria	Proteobacteria	Betaproteobacteria	Burkholderiales	Burkholderiaceae	Ralstonia		0.02432
522	Bacteria	Proteobacteria	Gammaproteobacteria	Pseudomonadales	Moraxellaceae	Acinetobacter		0.0246091
890	Bacteria	Actinobacteria	Actinobacteria	Actinomycetales	Pseudonocardiaceae	Amycolatopsis		0.0248641
1089	Bacteria	Proteobacteria	Gammaproteobacteria	unclassified	unclassified	unclassified		0.0258878
157	Bacteria	Proteobacteria	Alphaproteobacteria	Sphingomonadales	Sphingomonadaceae	Sphingomonas		0.0263347
420	Bacteria	Proteobacteria	Alphaproteobacteria	Rhizobiales	Bradyrhizobiaceae	unclassified		0.0264134
172	Bacteria	Firmicutes	Clostridia	Clostridiales	Lachnospiraceae	unclassified		0.0272573
548	Bacteria	Bacteroidetes	Bacteroidia	Bacteroidales	RikenellaceaeII	unclassified		0.0277086
491	Bacteria	Cyanobacteria	Chloroplast	Streptophyta	unclassified	unclassified		0.0284923
261	Bacteria	Firmicutes	unclassified	unclassified	unclassified	unclassified		0.0290323
490	Bacteria	Cyanobacteria	Chloroplast	unclassified	unclassified	unclassified		0.0292594
85	Bacteria	Firmicutes	Clostridia	Clostridiales	Lachnospiraceae	unclassified		0.0293861
36	Bacteria	Proteobacteria	Alphaproteobacteria	Sphingomonadales	Sphingomonadaceae	Sphingomonas		0.0295129
598	Bacteria	Firmicutes	Clostridia	Clostridiales	Lachnospiraceae	unclassified		0.0295203
980	Bacteria	Proteobacteria	Gammaproteobacteria	unclassified	unclassified	unclassified		0.0297206
383	Bacteria	Actinobacteria	Actinobacteria	Actinomycetales	Mycobacteriaceae	Mycobacterium		0.0308223
904	Bacteria	Bacteroidetes	Bacteroidia	Bacteroidales	Prevotellaceae	Prevotella		0.0312271
982	Bacteria	Proteobacteria	Gammaproteobacteria	Pseudomonadales	Moraxellaceae	Acinetobacter		0.0315835
132	Bacteria	Firmicutes	Clostridia	Clostridiales	ClostridialesFamilyXIII	unclassified		0.0317063
189	Bacteria	Actinobacteria	Actinobacteria	Actinomycetales	Corynebacteriaceae	Corynebacterium		0.0317108
195	Bacteria	Actinobacteria	Actinobacteria	Actinomycetales	Mycobacteriaceae	Mycobacterium		0.0319202
223	Bacteria	Cyanobacteria	Chloroplast	Streptophyta	unclassified	unclassified		0.0320425
199	Bacteria	Bacteroidetes	Bacteroidia	Bacteroidales	Prevotellaceae	Prevotella		0.0326548
1084	Bacteria	Proteobacteria	Gammaproteobacteria	Pseudomonadales	Moraxellaceae	Moraxella		0.0333093
449	Bacteria	Bacteroidetes	Bacteroidia	Bacteroidales	Bacteroidaceae	Bacteroides		0.0336137
901	Bacteria	Bacteroidetes	Bacteroidia	Bacteroidales	Prevotellaceae	Prevotella		0.0345622
338	Bacteria	Bacteroidetes	unclassified	unclassified	unclassified	unclassified		0.0350133
1054	Bacteria	Firmicutes	Clostridia	Clostridiales	Lachnospiraceae	unclassified		0.0352684
247	Bacteria	Firmicutes	Clostridia	Clostridiales	Peptococcaceae	Desulfosporosinus	meridiei	0.0359887
325	Bacteria	Proteobacteria	Gammaproteobacteria	Pseudomonadales	Pseudomonadaceae	Pseudomonas		0.0373828
1058	Bacteria	Firmicutes	Bacilli	Lactobacillales	Carnobacteriaceae	Granulicatella		0.0377931
869	Bacteria	Proteobacteria	Alphaproteobacteria	Rhizobiales	Bradyrhizobiaceae	unclassified		0.0380142
77	Bacteria	Bacteroidetes	Bacteroidia	Bacteroidales	RikenellaceaeII	unclassified		0.038282
90	Bacteria	Proteobacteria	Gammaproteobacteria	Pseudomonadales	Pseudomonadaceae	Pseudomonas		0.0405375
46	Bacteria	Proteobacteria	Betaproteobacteria	Burkholderiales	Comamonadaceae	Acidovorax		0.0407458
194	Bacteria	Actinobacteria	Actinobacteria	Actinomycetales	Mycobacteriaceae	Mycobacterium		0.0409494
75	Bacteria	Proteobacteria	Gammaproteobacteria	Pseudomonadales	Moraxellaceae	Acinetobacter		0.0409655
288	Bacteria	Synergistetes	Synergistia	Synergistales	Dethiosulfovibrionaceae	TG5		0.0410253
639	Bacteria	Bacteroidetes	Bacteroidia	Bacteroidales	Prevotellaceae	Prevotella		0.0412878
60	Bacteria	Firmicutes	Clostridia	Clostridiales	Lachnospiraceae	unclassified		0.04154
178	Bacteria	Firmicutes	Bacilli	Lactobacillales	Carnobacteriaceae	unclassified		0.0417378
532	Bacteria	Bacteroidetes	Bacteroidia	Bacteroidales	RikenellaceaeII	unclassified		0.0422406
27	Bacteria	Firmicutes	Clostridia	Clostridiales	Lachnospiraceae	unclassified		0.0428194
318	Bacteria	Firmicutes	Clostridia	Clostridiales	unclassified	unclassified		0.0429381
50	Bacteria	Actinobacteria	Actinobacteria	Actinomycetales	Corynebacteriaceae	unclassified		0.0438371
476	Bacteria	Proteobacteria	Alphaproteobacteria	Rhizobiales	Hyphomicrobiaceae	Rhodoplanes		0.0452993
494	Bacteria	Firmicutes	Bacilli	Lactobacillales	Enterococcaceae	unclassified		0.0455051
280	Bacteria	Proteobacteria	Gammaproteobacteria	Xanthomonadales	Xanthomonadaceae	Stenotrophomonas	retroflexus	0.0459591
658	Bacteria	Cyanobacteria	Chloroplast	Streptophyta	unclassified	unclassified		0.0460659
642	Bacteria	Bacteroidetes	Bacteroidia	Bacteroidales	Prevotellaceae	Prevotella		0.0463984
78	Bacteria	Bacteroidetes	Bacteroidia	Bacteroidales	RikenellaceaeII	unclassified		0.0474899
224	Bacteria	Cyanobacteria	Chloroplast	Streptophyta	unclassified	unclassified		0.0478725
376	Bacteria	Actinobacteria	Actinobacteria	Actinomycetales	Corynebacteriaceae	Corynebacterium	durum	0.0482709
30	Bacteria	Firmicutes	Clostridia	Clostridiales	Lachnospiraceae	unclassified		0.0493166
